# Supplementary material for: Rhinosinusitis Treatment with Cineole: Patient-Reported Quality of Life Improvements from a Non-Interventional, Pharmacy-Based Survey
Source: Medicines (Basel). 2023 Jun 19;10(6):37. doi: 10.3390/medicines10060037 (PMC10301941; doi:10.3390/medicines10060037)
Supplement: Supplementary file 1 [file medicines-10-00037-s001.zip]

Archive with 1 entries (1 files):
- medicines-2411192-supplementary.pdf
